# Supplementary material for: Are Front-of-Pack Labels a Health Policy Tool?
Source: Nutrients. 2022 Feb 11;14(4):771. doi: 10.3390/nu14040771 (PMC8879020; doi:10.3390/nu14040771)
Supplement: Supplementary file 1 [file nutrients-14-00771-s001.zip]

Archive with 1 entries (1 files):
- nutrients-1572815-supplementary.pdf
